# Supplementary material for: Supplementation with Complex Dietary Fiber during Late Pregnancy and Lactation Can Improve Progeny Growth Performance by Regulating Maternal Antioxidant Status and Milk Quality
Source: Antioxidants (Basel). 2023 Dec 21;13(1):22. doi: 10.3390/antiox13010022 (PMC10812556; doi:10.3390/antiox13010022)
Supplement: Supplementary file 1 [file antioxidants-13-00022-s001.zip]

Archive with 1 entries (1 files):
- antioxidants-2742304-supplementary.pdf
